# Supplementary material for: High-Fat Diet-Induced Mild Obesity Alters the Activation of T Cells and Maintains Intestinal Homeostasis in Food Allergy Animal Model
Source: Foods. 2025 May 23;14(11):1852. doi: 10.3390/foods14111852 (PMC12154341; doi:10.3390/foods14111852)
Supplement: Supplementary file 1 [file foods-14-01852-s001.zip]

Archive with 1 entries (1 files):
- foods-3628988-supplementary.pdf
